# Supplementary material for: Phytochemical Characterization and Cytotoxic Potential of the Ethyl Acetate Fraction of Schima superba Bark: An In Vitro and In Silico Investigation
Source: Molecules. 2026 Jul 22;31(14):2550. doi: 10.3390/molecules31142550 (PMC13415642; doi:10.3390/molecules31142550)
Supplement: Supplementary file 1 [file molecules-31-02550-s001.zip]

Archive with 2 entries (2 files):
- molecules-4345907-supplementary.pdf
- Supporting information-LCMS data.pdf
